# Supplementary material for: Involvement of Phytochrome-Interacting Factors in High-Irradiance Adaptation
Source: Int J Mol Sci. 2025 Dec 2;26(23):11660. doi: 10.3390/ijms262311660 (PMC12691871; doi:10.3390/ijms262311660)
Supplement: Supplementary file 1 [file ijms-26-11660-s001.zip]

Archive with 3 entries (3 files):
- S1.jpg
- S2.pdf
- Table S1.pdf
